# Supplementary material for: Synthesis of a Borrelia burgdorferi-Derived Muropeptide Standard Fragment Library
Source: Molecules. 2024 Jul 12;29(14):3297. doi: 10.3390/molecules29143297 (PMC11279244; doi:10.3390/molecules29143297)
Supplement: Supplementary file 1 [file molecules-29-03297-s001.zip]

Archive with 1 entries (1 files):
- molecules-3058438-supplementary.pdf
